# Supplementary material for: A supergene underlies linked variation in color and morphology in a Holarctic songbird
Source: Nat Commun. 2021 Nov 25;12:6833. doi: 10.1038/s41467-021-27173-z (PMC8616904; doi:10.1038/s41467-021-27173-z)
Supplement: Supplementary file 4 — Dataset 1 [file 41467_2021_27173_MOESM4_ESM.xlsx]

## Sheet: Table S1
Supplementary Data File 1. Sample List
Project ID	Species	Sex	Latitude	Longitude	Voucher/Band No.	Date	Country
R121	Acanthis cabaret	M	59.3167	4.8833	NHMO-BI-40764/1-B	1 JUN 2004	Norway
R125	Acanthis cabaret	M	59.3167	4.8833	NHMO-BI-40775/1-B	1 JUN 2004	Norway
R122	Acanthis cabaret	M	58.8814	9.6106	NHMO-BI-39824/1-B	20 MAY 2003	Norway
R124	Acanthis cabaret	M	58.8814	9.6106	NHMO-BI-39908/1-B	29 MAY 2003	Norway
R106	Acanthis cabaret	M	50.572	13.674	S781674	30 OCT 2016	Czech Republic
R107	Acanthis cabaret	M	50.572	13.674	S657445	1 NOV 2015	Czech Republic
R104	Acanthis cabaret	M	48.816	13.962	TB66595	21 MAY 2009	Czech Republic
R105	Acanthis cabaret	M	49.57	16.075	S781545	27 OCT 2016	Czech Republic
R108	Acanthis cabaret	M	49.57	16.075	S698704	19 APR 2015	Czech Republic
R110	Acanthis cabaret	M	55.1544	20.8528	YPM141228	27 OCT 2002	Russia
R111	Acanthis cabaret	M	55.1544	20.8528	YPM141229	27 OCT 2002	Russia
R112	Acanthis cabaret	M	55.1544	20.8528	YPM141230	27 OCT 2002	Russia
R113	Acanthis cabaret	M	55.1544	20.8528	YPM141231	27 OCT 2002	Russia
R114	Acanthis cabaret	M	55.1544	20.8528	YPM141232	27 OCT 2002	Russia
R89	Acanthis flammea	M	60.5415	-172.938	UAM 7749	22 JUL 1997	USA
R93	Acanthis flammea	M	58.5632	-161.742	UAM 7814	6 JUL 1997	USA
R88	Acanthis flammea	M	63.0891	-146.245	UAM 7409	18 JUL 1997	USA
R41	Acanthis flammea	M	43.1857	-76.8922	CUMV 55095	MAY 2013	USA
R1	Acanthis flammea	-	42.5431	-76.666	CUMV 44390	24 JAN 2008	USA
R2	Acanthis flammea	-	42.3807	-76.3509	CUMV 44404	1 JAN	USA
R13	Acanthis flammea	-	42.9833	-76.3426	CUMV 51735	20 MAR 2000	USA
R4	Acanthis flammea	M	42.6919	-76.3344	CUMV 50771	3 APR 2004	USA
R6	Acanthis flammea	M	42.4906	-76.2974	CUMV 50872	25 JAN 2004	USA
R28	Acanthis flammea	M	42.5928	-76.1906	CUMV 44390	24 JAN 2008	USA
R29	Acanthis flammea	M	42.5928	-76.1906	CUMV 54987	10 FEB 2013	USA
R30	Acanthis flammea	M	42.5928	-76.1906	CUMV 54988	10 FEB 2013	USA
R31	Acanthis flammea	F	42.5928	-76.1906	CUMV 54989	10 FEB 2013	USA
R32	Acanthis flammea	M	42.5928	-76.1906	CUMV 54990	10 FEB 2013	USA
R36	Acanthis flammea	M	42.5928	-76.1906	CUMV 55017	10 FEB 2013	USA
R17	Acanthis flammea	F	42.3042	-76.1869	CUMV 52333	22 JAN 2008	USA
R42	Acanthis flammea	M	42.1728	-76.1433	CUMV 55096	MAY 2013	USA
R3	Acanthis flammea	F	43.3409	-76.06	CUMV 50082	17 FEB 2002	USA
R25	Acanthis flammea	F	43.7342	-74.7899	CUMV 54792	1 JAN	USA
R7	Acanthis flammea	-	43.9187	-69.966	CUMV 50885	1 JAN	USA
R91	Acanthis flammea	M	70.83	147.5	UAM 29565	16 JUN 2007	Russia
R92	Acanthis flammea	M	70.83	147.5	UAM 29561	11 JUN 2007	Russia
R90	Acanthis flammea	-	56.3662	160.542	UAM 30469	21 JUN 2010	Russia
R87	Acanthis flammea	M	52.8275	173.206	UAM 27692	23 MAY 2010	USA
R115	Acanthis flammea islandica	-	64.806	-18.297	-	12 APR 2010	Iceland
R116	Acanthis flammea islandica	-	64.806	-18.297	-	5 OCT 2010	Iceland
R95	Acanthis hornemanni	M	53.8683	-166.538	UAM 19261	16 JUN 2007	USA
R94	Acanthis hornemanni	M	58.5632	-161.742	UAM 7812	10 JUL 1997	USA
R69	Acanthis hornemanni	F	71.2906	-156.789	UWBM 80373	4 JUL 2003	USA
R70	Acanthis hornemanni	M	71.2906	-156.789	UWBM 80375	13 JUN 2003	USA
R68	Acanthis hornemanni	M	71.325	-156.68	UWBM 66287	27 JUN 2000	USA
R74	Acanthis hornemanni	M	69.2506	-152.001	UWBM 85984	21 MAY 2003	USA
R73	Acanthis hornemanni	F	68.6275	-149.595	UWBM 85983	1 AUG 2003	USA
R47	Acanthis hornemanni	M	42.5928	-76.1906	CUMV 54991	10 FEB 2013	USA
R48	Acanthis hornemanni	M	42.5928	-76.1906	CUMV 54992	10 FEB 2013	USA
R49	Acanthis hornemanni	-	42.5928	-76.1906	CUMV 55250	10 FEB 2013	USA
R46	Acanthis hornemanni	M	43.0367	-75.7025	CUMV 44070	29 MAR 2000	USA
R99	Acanthis hornemanni	-	76.5582	-68.88633		JUL 2017	Greenland
R118	Acanthis hornemanni	-	76.543	-68.75409	TH2010_326	31 JUL 2010	Greenland
R119	Acanthis hornemanni	-	76.9212	-70.75034	TH2010_088	19 JUL 2010	Greenland
R120	Acanthis hornemanni	-	76.543	-68.75409	TH2014_067	12 JUL 14	Greenland
R97	Acanthis hornemanni	-	76.376	-69.62143	-	JUL 2017	Greenland
R98	Acanthis hornemanni	-	76.376	-69.62143	-	JUL 2017	Greenland
R117b	Acanthis hornemanni	-	76.543	-68.75409	TH2010_203	18 JUL 2010	Greenland
R67	Acanthis hornemanni	F	68.985	34.897	UWBM 49667	6 JUL 1994	RUSSIA
R71	Acanthis hornemanni	-	68.4583	149.373	UWBM 80376	25 MAY 2003	USA
R56	Acanthis hornemanni	M	69.4	158.5	UWBM 44224	8 JUL 1992	RUSSIA
R57	Acanthis hornemanni	M	69.4	158.5	UWBM44240	10 JUL 1992	RUSSIA
R58	Acanthis hornemanni	M	69.4	158.5	UWBM 44245	10 JUL 1992	RUSSIA
R59	Acanthis hornemanni	M	69.4	158.5	UWBM 44249	9 JUL 1992	RUSSIA
R60	Acanthis hornemanni	F	69.4	158.5	UWBM 44484	8 JUL 1992	RUSSIA
R61	Acanthis hornemanni	M	69.4	158.5	UWBM 44485	8 JUL 1992	RUSSIA
R65	Acanthis hornemanni	M	69.4	158.5	UWBM 44490	9 JUL 1992	RUSSIA
R96	Acanthis hornemanni	M	52.8275	173.206	UAM 27690	21 MAY 2010	USA
R72	Acanthis hornemanni	M	64.422	177.403	UWBM 82254	16 JUN 2003	RUSSIA
R50	Acanthis hornemanni	F	64.12	178.25	UWBM 43934	11 JUL 1992	RUSSIA
R51	Acanthis hornemanni	M	64.12	178.25	UWBM 43954	11 JUL 1992	RUSSIA
R52	Acanthis hornemanni	F	64.12	178.25	UWBM 43957	11 JUL 1992	RUSSIA
R53	Acanthis hornemanni	F	68.93	178.25	UWBM 43959	11 JUL 1992	RUSSIA
