# Supplementary material for: A supergene underlies linked variation in color and morphology in a Holarctic songbird
Source: Nat Commun. 2021 Nov 25;12:6833. doi: 10.1038/s41467-021-27173-z (PMC8616904; doi:10.1038/s41467-021-27173-z)
Supplement: Supplementary file 5 — Dataset 2 [file 41467_2021_27173_MOESM5_ESM.xlsx]

## Sheet: Table S2
Supplementary Data File 2: Extended list of genes associated with redpoll phenotype
Gene Name	Scaffold	Position
PCF11: Pre-mRNA cleavage complex 2 protein Pcf11	ScYwTfa_10461	33699242
MOGAT2: 2-acylglycerol O-acyltransferase 2 (Homo sapiens OX%3D9606)	ScYwTfa_10461	14825375
DGAT2: Diacylglycerol O-acyltransferase 2 (Homo sapiens OX%3D9606)	ScYwTfa_10461	14854799
TMEM30C: Cell cycle control protein 50C (Bos taurus OX%3D9913)	ScYwTfa_10461	15942977
Uncharacterized protein C3orf26 homolog (Bos taurus OX%3D9913)	ScYwTfa_10461	15952788
TFG: Protein TFG (Homo sapiens OX%3D9606)	ScYwTfa_10461	20261924
Dcbld2: Discoidin%2C CUB and LCCL domain-containing protein 2 (Rattus norvegicus OX%3D10116)	ScYwTfa_10461	20384987
COL8A1: Collagen alpha-1(VIII) chain (Homo sapiens OX%3D9606)	ScYwTfa_10461	20694882
ST3GAL6: Type 2 lactosamine alpha-2%2C3-sialyltransferase (Homo sapiens OX%3D9606)	ScYwTfa_10461	20704070
CPOX: Oxygen-dependent coproporphyrinogen-III oxidase%2C mitochondrial (Homo sapiens OX%3D9606)	ScYwTfa_10461	20774824
TTF2: Transcription termination factor 2 (Homo sapiens OX%3D9606)	ScYwTfa_10461	20791543
Gpr161: G-protein coupled receptor 161 (Mus musculus OX%3D10090)	ScYwTfa_10461	20813579
TIPRL: TIP41-like protein (Homo sapiens OX%3D9606)	ScYwTfa_10461	20826736
Sft2d2: Vesicle transport protein SFT2B (Mus musculus OX%3D10090)	ScYwTfa_10461	20834366
TBX19: T-box transcription factor TBX19 (Gallus gallus OX%3D9031)	ScYwTfa_10461	20853297
Xcl1: Lymphotactin (Rattus norvegicus OX%3D10116)	ScYwTfa_10461	20950670
DPT: Dermatopontin (Homo sapiens OX%3D9606)	ScYwTfa_10461	21038035
ATP1B1: Sodium/potassium-transporting ATPase subunit beta-1 (Gallus gallus OX%3D9031)	ScYwTfa_10461	21161232
NME7: Nucleoside diphosphate kinase 7 (Homo sapiens OX%3D9606)	ScYwTfa_10461	21225199
BLZF1: Golgin-45 (Homo sapiens OX%3D9606)	ScYwTfa_10461	21264150
Ccdc181: Coiled-coil domain-containing protein 181 (Rattus norvegicus OX%3D10116)	ScYwTfa_10461	21271315
SLC19A2: Thiamine transporter 1 (Homo sapiens OX%3D9606)	ScYwTfa_10461	21285966
F5: Coagulation factor V (Pseudonaja textilis OX%3D8673)	ScYwTfa_10461	21302838
Atg3: Ubiquitin-like-conjugating enzyme ATG3 (Mus musculus OX%3D10090)	ScYwTfa_10461	21342443
SLC35A5: Probable UDP-sugar transporter protein SLC35A5 (Pongo abelii OX%3D9601)	ScYwTfa_10461	21365645
CCDC80: Coiled-coil domain-containing protein 80 (Gallus gallus OX%3D9031)	ScYwTfa_10461	21380139
CD200R1A: Cell surface glycoprotein CD200 receptor 1-A (Gallus gallus OX%3D9031)	ScYwTfa_10461	21475625
CD200R1B: Cell surface glycoprotein CD200 receptor 1-B (Gallus gallus OX%3D9031)	ScYwTfa_10461	21515102
GTPBP8: GTP-binding protein 8 (Homo sapiens OX%3D9606)	ScYwTfa_10461	21525705
TAF13: Transcription initiation factor TFIID subunit 13 (Pongo abelii OX%3D9601)	ScYwTfa_10461	21532598
NEPRO: Nucleolus and neural progenitor protein (Homo sapiens OX%3D9606)	ScYwTfa_10461	21534731
Boc: Brother of CDO (Mus musculus OX%3D10090)	ScYwTfa_10461	21653790
CFAP44: Cilia- and flagella-associated protein 44 (Homo sapiens OX%3D9606)	ScYwTfa_10461	21678201
ildr1: Immunoglobulin-like domain-containing receptor 1 (Xenopus laevis OX%3D8355)	ScYwTfa_10461	21722581
Apovitellenin-1 (Gallus gallus OX%3D9031)	ScYwTfa_10461	21743141
Gpr15: G-protein coupled receptor 15 (Mus musculus OX%3D10090)	ScYwTfa_10461	21757457
CLDND1: Claudin domain-containing protein 1 (Pongo abelii OX%3D9601)	ScYwTfa_10461	21770302
Phospholipase A2 (Meiacanthus atrodorsalis OX%3D1405650)	ScYwTfa_10461	21796995
GRAMD1C: Protein Aster-C (Homo sapiens OX%3D9606)	ScYwTfa_10461	21834743
CCDC191: Coiled-coil domain-containing protein 191 (Homo sapiens OX%3D9606)	ScYwTfa_10461	21885159
QTRT2: Queuine tRNA-ribosyltransferase accessory subunit 2 (Gallus gallus OX%3D9031)	ScYwTfa_10461	21905607
Drd3: D(3) dopamine receptor (Rattus norvegicus OX%3D10116)	ScYwTfa_10461	21929055
ZBTB20: Zinc finger and BTB domain-containing protein 20 (Homo sapiens OX%3D9606)	ScYwTfa_10461	21987696
GAP43: Neuromodulin (Fragment) (Serinus canaria OX%3D9135)	ScYwTfa_10461	22630332
IGSF11: Immunoglobulin superfamily member 11 (Bos taurus OX%3D9913)	ScYwTfa_10461	23990092
TEX55: Testis-specific expressed protein 55 (Homo sapiens OX%3D9606)	ScYwTfa_10461	24128451
UPK1B: Uroplakin-1b (Bos taurus OX%3D9913)	ScYwTfa_10461	24147351
ARHGAP31: Rho GTPase-activating protein 31 (Homo sapiens OX%3D9606)	ScYwTfa_10461	24164532
B3GAT1: Galactosylgalactosylxylosylprotein 3-beta-glucuronosyltransferase 1 (Homo sapiens OX%3D9606)	ScYwTfa_10461	24290157
B4GALT3: Beta-1%2C4-galactosyltransferase 3 (Bos taurus OX%3D9913)	ScYwTfa_10461	24303756
B4GALT4: Beta-1%2C4-galactosyltransferase 4 (Homo sapiens OX%3D9606)	ScYwTfa_10461	24319282
tmem39a: Transmembrane protein 39A (Xenopus tropicalis OX%3D8364)	ScYwTfa_10461	24367231
FAAH: Fatty acid amide hydrolase (Arabidopsis thaliana OX%3D3702)	ScYwTfa_10461	24377888
FAAH: Fatty acid amide hydrolase (Arabidopsis thaliana OX%3D3702)	ScYwTfa_10461	24381924
CHD1L: Chromodomain-helicase-DNA-binding protein 1-like (Homo sapiens OX%3D9606)	ScYwTfa_10461	24393773
VANGL1: Vang-like protein 1 (Homo sapiens OX%3D9606)	ScYwTfa_10461	24429615
CASQ2: Calsequestrin-2 (Gallus gallus OX%3D9031)	ScYwTfa_10461	24477140
Nhlh2: Helix-loop-helix protein 2 (Mus musculus OX%3D10090)	ScYwTfa_10461	24545017
SLC22A15: Solute carrier family 22 member 15 (Homo sapiens OX%3D9606)	ScYwTfa_10461	24606409
MAB21L3: Protein mab-21-like 3 (Homo sapiens OX%3D9606)	ScYwTfa_10461	24646925
ATP1A1: Sodium/potassium-transporting ATPase subunit alpha-1 (Gallus gallus OX%3D9031)	ScYwTfa_10461	24724270
CD58: Lymphocyte function-associated antigen 3 (Homo sapiens OX%3D9606)	ScYwTfa_10461	24792976
Pla1a: Phospholipase A1 member A (Rattus norvegicus OX%3D10116)	ScYwTfa_10461	24810295
Popdc2: Popeye domain-containing protein 2 (Mus musculus OX%3D10090)	ScYwTfa_10461	24830776
COX17: Cytochrome c oxidase copper chaperone (Homo sapiens OX%3D9606)	ScYwTfa_10461	24843438
CFAP91: Cilia- and flagella-associated protein 91 (Homo sapiens OX%3D9606)	ScYwTfa_10461	24860401
GPR156: Probable G-protein coupled receptor 156 (Homo sapiens OX%3D9606)	ScYwTfa_10461	25063809
Lrrc58: Leucine-rich repeat-containing protein 58 (Mus musculus OX%3D10090)	ScYwTfa_10461	25104952
FSTL1: Follistatin-related protein 1 (Homo sapiens OX%3D9606)	ScYwTfa_10461	25123720
NDUFB4: NADH dehydrogenase [ubiquinone] 1 beta subcomplex subunit 4 (Gallus gallus OX%3D9031)	ScYwTfa_10461	25218921
HGD: Homogentisate 1%2C2-dioxygenase (Homo sapiens OX%3D9606)	ScYwTfa_10461	25224879
RABL3: Rab-like protein 3 (Gallus gallus OX%3D9031)	ScYwTfa_10461	25260461
GTF2E1: General transcription factor IIE subunit 1 (Homo sapiens OX%3D9606)	ScYwTfa_10461	25306635
STXBP5L: Syntaxin-binding protein 5-like (Homo sapiens OX%3D9606)	ScYwTfa_10461	25469439
STXBP5L: Syntaxin-binding protein 5-like (Homo sapiens OX%3D9606)	ScYwTfa_10461	25538716
POLQ: DNA polymerase theta (Homo sapiens OX%3D9606)	ScYwTfa_10461	25550761
METTL16: RNA N6-adenosine-methyltransferase METTL16 (Gallus gallus OX%3D9031)	ScYwTfa_10461	25605024
TNFRSF1A: Tumor necrosis factor receptor superfamily member 1A (Sus scrofa OX%3D9823)	ScYwTfa_10461	25617686
VTCN1: V-set domain-containing T-cell activation inhibitor 1 (Homo sapiens OX%3D9606)	ScYwTfa_10461	25654350
TRIM45: Tripartite motif-containing protein 45 (Bos taurus OX%3D9913)	ScYwTfa_10461	25667632
SPICE1: Spindle and centriole-associated protein 1 (Homo sapiens OX%3D9606)	ScYwTfa_10461	25683191
SIDT1: SID1 transmembrane family member 1 (Homo sapiens OX%3D9606)	ScYwTfa_10461	25723996
USF3: Basic helix-loop-helix domain-containing protein USF3 (Homo sapiens OX%3D9606)	ScYwTfa_10461	25758573
NAA50: N-alpha-acetyltransferase 50 (Pongo abelii OX%3D9601)	ScYwTfa_10461	25793362
ATP6V1A: V-type proton ATPase catalytic subunit A (Gallus gallus OX%3D9031)	ScYwTfa_10461	25823042
DUSP12: Dual specificity protein phosphatase 12 (Homo sapiens OX%3D9606)	ScYwTfa_10461	25841782
TENT5C: Terminal nucleotidyltransferase 5C (Gallus gallus OX%3D9031)	ScYwTfa_10461	25854843
GDAP2: Ganglioside-induced differentiation-associated protein 2 (Bos taurus OX%3D9913)	ScYwTfa_10461	25885073
WDR3: WD repeat-containing protein 3 (Homo sapiens OX%3D9606)	ScYwTfa_10461	25907174
Tbx15: T-box transcription factor TBX15 (Mus musculus OX%3D10090)	ScYwTfa_10461	26208439
WARS2: Tryptophan--tRNA ligase%2C mitochondrial (Bos taurus OX%3D9913)	ScYwTfa_10461	26322750
HAO2: Hydroxyacid oxidase 2 (Bos taurus OX%3D9913)	ScYwTfa_10461	26447620
HSD3B: 3 beta-hydroxysteroid dehydrogenase/Delta 5-->4-isomerase (Canis lupus familiaris OX%3D9615)	ScYwTfa_10461	26461328
MAN1A2: Mannosyl-oligosaccharide 1%2C2-alpha-mannosidase IB (Homo sapiens OX%3D9606)	ScYwTfa_10461	26486321
CD86: T-lymphocyte activation antigen CD86 (Homo sapiens OX%3D9606)	ScYwTfa_10461	26646921
unknown function	ScYwTfa_10461	26723938
CASR: Extracellular calcium-sensing receptor (Sus scrofa OX%3D9823)	ScYwTfa_10461	26744957
CSTB: Cystatin-B (Macaca fuscata fuscata OX%3D9543)	ScYwTfa_10461	26760788
CSTB: Cystatin-B (Pan troglodytes OX%3D9598)	ScYwTfa_10461	26762401
CCDC58: Coiled-coil domain-containing protein 58 (Taeniopygia guttata OX%3D59729)	ScYwTfa_10461	26781154
Fam162a: Protein FAM162A (Mus musculus OX%3D10090)	ScYwTfa_10461	26784630
KPNA1: Importin subunit alpha-5 (Gallus gallus OX%3D9031)	ScYwTfa_10461	26813214
FBXO40: F-box only protein 40 (Homo sapiens OX%3D9606)	ScYwTfa_10461	26856777
SCNN1A: Amiloride-sensitive sodium channel subunit alpha (Gallus gallus OX%3D9031)	ScYwTfa_10461	26886205
Vamp1: Vesicle-associated membrane protein 1 (Rattus norvegicus OX%3D10116)	ScYwTfa_10461	26901487
MRPL51: 39S ribosomal protein L51%2C mitochondrial (Gallus gallus OX%3D9031)	ScYwTfa_10461	26905739
NCAPD2: Condensin complex subunit 1 (Homo sapiens OX%3D9606)	ScYwTfa_10461	26906944
IFFO1: Intermediate filament family orphan 1 (Homo sapiens OX%3D9606)	ScYwTfa_10461	26955616
Nop2: Probable 28S rRNA (cytosine-C(5))-methyltransferase (Mus musculus OX%3D10090)	ScYwTfa_10461	26972326
Chd4: Chromodomain-helicase-DNA-binding protein 4 (Mus musculus OX%3D10090)	ScYwTfa_10461	26979109
Lpar5: Lysophosphatidic acid receptor 5 (Mus musculus OX%3D10090)	ScYwTfa_10461	27020672
wnt4a: Protein Wnt-4a (Danio rerio OX%3D7955)	ScYwTfa_10461	27031592
ING4: Inhibitor of growth protein 4 (Gallus gallus OX%3D9031)	ScYwTfa_10461	27055238
PIANP: PILR alpha-associated neural protein (Macaca fascicularis OX%3D9541)	ScYwTfa_10461	27120986
COPS7A: COP9 signalosome complex subunit 7a (Pongo abelii OX%3D9601)	ScYwTfa_10461	27137439
Mlf2: Myeloid leukemia factor 2 (Mus musculus OX%3D10090)	ScYwTfa_10461	27152593
unknown function	ScYwTfa_10461	27168049
Cd4: T-cell surface glycoprotein CD4 (Rattus norvegicus OX%3D10116)	ScYwTfa_10461	27207786
P3H3: Prolyl 3-hydroxylase 3 (Homo sapiens OX%3D9606)	ScYwTfa_10461	27229533
Gnb3: Guanine nucleotide-binding protein G(I)/G(S)/G(T) subunit beta-3 (Rattus norvegicus OX%3D10116)	ScYwTfa_10461	27247685
Usp5: Ubiquitin carboxyl-terminal hydrolase 5 (Mus musculus OX%3D10090)	ScYwTfa_10461	27256173
Lrrc23: Leucine-rich repeat-containing protein 23 (Mus musculus OX%3D10090)	ScYwTfa_10461	27278381
ENO2: Gamma-enolase (Gallus gallus OX%3D9031)	ScYwTfa_10461	27286870
Atn1: Atrophin-1 (Rattus norvegicus OX%3D10116)	ScYwTfa_10461	27313870
C12orf57: Protein C10 (Homo sapiens OX%3D9606)	ScYwTfa_10461	27323435
PTPN6: Tyrosine-protein phosphatase non-receptor type 6 (Homo sapiens OX%3D9606)	ScYwTfa_10461	27330354
PHB2: Prohibitin-2 (Gallus gallus OX%3D9031)	ScYwTfa_10461	27344311
EMG1: Ribosomal RNA small subunit methyltransferase NEP1 (Homo sapiens OX%3D9606)	ScYwTfa_10461	27349543
Lpcat3: Lysophospholipid acyltransferase 5 (Rattus norvegicus OX%3D10116)	ScYwTfa_10461	27354192
Complement C1s subcomponent (Sus scrofa OX%3D9823)	ScYwTfa_10461	27375725
C1R: Complement C1r subcomponent (Macaca fascicularis OX%3D9541)	ScYwTfa_10461	27385638
RBP5: Retinol-binding protein 5 (Pongo abelii OX%3D9601)	ScYwTfa_10461	27397917
Clstn3: Calsyntenin-3 (Mus musculus OX%3D10090)	ScYwTfa_10461	27402791
Slc25a33: Solute carrier family 25 member 33 (Mus musculus OX%3D10090)	ScYwTfa_10461	27416432
PEX5: Peroxisomal targeting signal 1 receptor (Gallus gallus OX%3D9031)	ScYwTfa_10461	27432203
Epidermal differentiation-specific protein (Cynops pyrrhogaster OX%3D8330)	ScYwTfa_10461	27452001
OR10AC1: Olfactory receptor 10AC1 (Homo sapiens OX%3D9606)	ScYwTfa_10461	27512777
EPHA1: Ephrin type-A receptor 1 (Homo sapiens OX%3D9606)	ScYwTfa_10461	27539217
ZYX: Zyxin (Gallus gallus OX%3D9031)	ScYwTfa_10461	27562833
Fam131b: Protein FAM131B (Mus musculus OX%3D10090)	ScYwTfa_10461	27608904
CLCN1: Chloride channel protein 1 (Homo sapiens OX%3D9606)	ScYwTfa_10461	27635564
CASP2: Caspase-2 (Gallus gallus OX%3D9031)	ScYwTfa_10461	27691221
TMEM139: Transmembrane protein 139 (Homo sapiens OX%3D9606)	ScYwTfa_10461	27710770
Rap1gap: Rap1 GTPase-activating protein 1 (Mus musculus OX%3D10090)	ScYwTfa_10461	27737283
PARP11: Protein mono-ADP-ribosyltransferase PARP11 (Homo sapiens OX%3D9606)	ScYwTfa_10461	28302977
TSPAN9: Tetraspanin-9 (Homo sapiens OX%3D9606)	ScYwTfa_10461	28327338
TEAD4: Transcriptional enhancer factor TEF-3 (Gallus gallus OX%3D9031)	ScYwTfa_10461	28498169
Tulp3: Tubby-related protein 3 (Mus musculus OX%3D10090)	ScYwTfa_10461	28554908
RHNO1: RAD9%2C HUS1%2C RAD1-interacting nuclear orphan protein 1 (Homo sapiens OX%3D9606)	ScYwTfa_10461	28585728
Foxm1: Forkhead box protein M1 (Rattus norvegicus OX%3D10116)	ScYwTfa_10461	28592024
NRIP2: Nuclear receptor-interacting protein 2 (Homo sapiens OX%3D9606)	ScYwTfa_10461	28611754
ITFG2: KICSTOR complex protein ITFG2 (Homo sapiens OX%3D9606)	ScYwTfa_10461	28632571
FKBP4: Peptidyl-prolyl cis-trans isomerase FKBP4 (Bos taurus OX%3D9913)	ScYwTfa_10461	28648866
TCAF2: TRPM8 channel-associated factor 2 (Homo sapiens OX%3D9606)	ScYwTfa_10461	28671430
AICDA: Single-stranded DNA cytosine deaminase (Canis lupus familiaris OX%3D9615)	ScYwTfa_10461	28924413
RIMKLB: Beta-citrylglutamate synthase B (Bos taurus OX%3D9913)	ScYwTfa_10461	28996818
A2ML1: Alpha-2-macroglobulin-like protein 1 (Homo sapiens OX%3D9606)	ScYwTfa_10461	29035191
A2M: Alpha-2-macroglobulin (Homo sapiens OX%3D9606)	ScYwTfa_10461	29061340
TSKU: Tsukushin (Gallus gallus OX%3D9031)	ScYwTfa_10461	29515454
Capn5: Calpain-5 (Mus musculus OX%3D10090)	ScYwTfa_10461	29661927
MYO7A: Unconventional myosin-VIIa (Homo sapiens OX%3D9606)	ScYwTfa_10461	29721584
Gdpd5: Glycerophosphodiester phosphodiesterase domain-containing protein 5 (Mus musculus OX%3D10090)	ScYwTfa_10461	29786685
Pak1: Serine/threonine-protein kinase PAK 1 (Rattus norvegicus OX%3D10116)	ScYwTfa_10461	29835850
CLNS1A: Methylosome subunit pICln (Canis lupus familiaris OX%3D9615)	ScYwTfa_10461	29952559
RSF1: Remodeling and spacing factor 1 (Homo sapiens OX%3D9606)	ScYwTfa_10461	29970111
AAMDC: Mth938 domain-containing protein (Homo sapiens OX%3D9606)	ScYwTfa_10461	30035775
Ints4: Integrator complex subunit 4 (Mus musculus OX%3D10090)	ScYwTfa_10461	30048263
KCTD14: BTB/POZ domain-containing protein KCTD14 (Homo sapiens OX%3D9606)	ScYwTfa_10461	30082481
ALG8: Probable dolichyl pyrophosphate Glc1Man9GlcNAc2 alpha-1%2C3-glucosyltransferase (Homo sapiens OX%3D9606)	ScYwTfa_10461	30123134
KCTD21: BTB/POZ domain-containing protein KCTD21 (Homo sapiens OX%3D9606)	ScYwTfa_10461	30139902
USP35: Ubiquitin carboxyl-terminal hydrolase 35 (Homo sapiens OX%3D9606)	ScYwTfa_10461	30158553
GAB2: GRB2-associated-binding protein 2 (Homo sapiens OX%3D9606)	ScYwTfa_10461	30183882
NARS2: Probable asparagine--tRNA ligase%2C mitochondrial (Homo sapiens OX%3D9606)	ScYwTfa_10461	30283349
Tenm4: Teneurin-4 (Mus musculus OX%3D10090)	ScYwTfa_10461	30564729
Picalm: Phosphatidylinositol-binding clathrin assembly protein (Mus musculus OX%3D10090)	ScYwTfa_10461	32467295
CCDC83: Coiled-coil domain-containing protein 83 (Homo sapiens OX%3D9606)	ScYwTfa_10461	32513469
SYTL2: Synaptotagmin-like protein 2 (Homo sapiens OX%3D9606)	ScYwTfa_10461	32562348
TMEM126A: Transmembrane protein 126A (Pongo abelii OX%3D9601)	ScYwTfa_10461	32607929
Dlg2: Disks large homolog 2 (Rattus norvegicus OX%3D10116)	ScYwTfa_10461	33326161
Dlg2: Disks large homolog 2 (Mus musculus OX%3D10090)	ScYwTfa_10461	33590317
CCDC90B: Coiled-coil domain-containing protein 90B%2C mitochondrial (Homo sapiens OX%3D9606)	ScYwTfa_10461	33675865
Ankrd42: Ankyrin repeat domain-containing protein 42 (Mus musculus OX%3D10090)	ScYwTfa_10461	33682421
PCF11: Pre-mRNA cleavage complex 2 protein Pcf11 (Homo sapiens OX%3D9606)	ScYwTfa_10461	33699242
Rab30: Ras-related protein Rab-30 (Mus musculus OX%3D10090)	ScYwTfa_10461	33780029
DDIAS: DNA damage-induced apoptosis suppressor protein (Homo sapiens OX%3D9606)	ScYwTfa_10461	33801268
PRCP: Lysosomal Pro-X carboxypeptidase (Pongo abelii OX%3D9601)	ScYwTfa_10461	33825978
PRSS23: Serine protease 23 (Homo sapiens OX%3D9606)	ScYwTfa_10461	34044527
FZD4: Frizzled-4 (Gallus gallus OX%3D9031)	ScYwTfa_10461	34131338
Rab38: Ras-related protein Rab-38 (Mus musculus OX%3D10090)	ScYwTfa_10461	34557091
CTSC: Dipeptidyl peptidase 1 (Homo sapiens OX%3D9606)	ScYwTfa_10461	34580835
FOLH1: Glutamate carboxypeptidase 2 (Homo sapiens OX%3D9606)	ScYwTfa_10461	35149027
NAALAD2: N-acetylated-alpha-linked acidic dipeptidase 2 (Homo sapiens OX%3D9606)	ScYwTfa_10461	35178928
CHORDC1: Cysteine and histidine-rich domain-containing protein 1 (Gallus gallus OX%3D9031)	ScYwTfa_10461	35220124
Melatonin receptor type 1B (Fragment) (Gallus gallus OX%3D9031)	ScYwTfa_10461	36458553
ANKRD7: Ankyrin repeat domain-containing protein 7 (Homo sapiens OX%3D9606)	ScYwTfa_10461	36496126
FAM76B: Protein FAM76B (Homo sapiens OX%3D9606)	ScYwTfa_10461	37425597
Cep57: Centrosomal protein of 57 kDa (Rattus norvegicus OX%3D10116)	ScYwTfa_10461	37441727
MTMR2: Myotubularin-related protein 2 (Gallus gallus OX%3D9031)	ScYwTfa_10461	37462047
TNFRSF19: Tumor necrosis factor receptor superfamily member 19 (Homo sapiens OX%3D9606)	ScYwTfa_10461	44840804
RNF6: E3 ubiquitin-protein ligase RNF6 (Homo sapiens OX%3D9606)	ScYwTfa_10461	45625632
CDK8: Cyclin-dependent kinase 8 (Homo sapiens OX%3D9606)	ScYwTfa_10461	45695175
WASF3: Wiskott-Aldrich syndrome protein family member 3 (Homo sapiens OX%3D9606)	ScYwTfa_10461	45792627
GPR12: G-protein coupled receptor 12 (Homo sapiens OX%3D9606)	ScYwTfa_10461	45846839
USP12: Ubiquitin carboxyl-terminal hydrolase 12 (Bos taurus OX%3D9913)	ScYwTfa_10461	45963975
RPL21: 60S ribosomal protein L21 (Sus scrofa OX%3D9823)	ScYwTfa_10461	46008857
Rasl11a: Ras-like protein family member 11A (Rattus norvegicus OX%3D10116)	ScYwTfa_10461	46016904
Gtf3a: Transcription factor IIIA (Rattus norvegicus OX%3D10116)	ScYwTfa_10461	46080924
Mtif3: Translation initiation factor IF-3%2C mitochondrial (Mus musculus OX%3D10090)	ScYwTfa_10461	46085775
PAN3: PAN2-PAN3 deadenylation complex subunit PAN3 (Homo sapiens OX%3D9606)	ScYwTfa_10461	46400245
FLT1: Vascular endothelial growth factor receptor 1 (Gallus gallus OX%3D9031)	ScYwTfa_10461	46448144
SLC7A1: High affinity cationic amino acid transporter 1 (Homo sapiens OX%3D9606)	ScYwTfa_10461	46917875
UBL3: Ubiquitin-like protein 3 (Homo sapiens OX%3D9606)	ScYwTfa_10461	47001400
KATNAL1: Katanin p60 ATPase-containing subunit A-like 1 (Papio anubis OX%3D9555)	ScYwTfa_10461	47135926
HMGB1: High mobility group protein B1 (Gallus gallus OX%3D9031)	ScYwTfa_10461	47253641
USPL1: SUMO-specific isopeptidase USPL1 (Homo sapiens OX%3D9606)	ScYwTfa_10461	47305915
ALOX5AP: Arachidonate 5-lipoxygenase-activating protein (Homo sapiens OX%3D9606)	ScYwTfa_10461	47331015
HSPH1: Heat shock protein 105 kDa (Homo sapiens OX%3D9606)	ScYwTfa_10461	47398036
FRY: Protein furry homolog (Homo sapiens OX%3D9606)	ScYwTfa_10461	47729834
Fry: Protein furry homolog (Mus musculus OX%3D10090)	ScYwTfa_10461	47779660
ZAR1L: ZAR1-like protein (Bos taurus OX%3D9913)	ScYwTfa_10461	47800375
BRCA2: Breast cancer type 2 susceptibility protein (Homo sapiens OX%3D9606)	ScYwTfa_10461	47805891
N4bp2l1: NEDD4-binding protein 2-like 1 (Mus musculus OX%3D10090)	ScYwTfa_10461	47839258
N4BP2L2: NEDD4-binding protein 2-like 2 (Homo sapiens OX%3D9606)	ScYwTfa_10461	47877135
PDS5B: Sister chromatid cohesion protein PDS5 homolog B (Gallus gallus OX%3D9031)	ScYwTfa_10461	47923663
KL: Klotho (Homo sapiens OX%3D9606)	ScYwTfa_10461	48142842
STARD13: StAR-related lipid transfer protein 13 (Homo sapiens OX%3D9606)	ScYwTfa_10461	48169664
RFC3: Replication factor C subunit 3 (Homo sapiens OX%3D9606)	ScYwTfa_10461	48491447
NBEA: Neurobeachin (Homo sapiens OX%3D9606)	ScYwTfa_10461	48929298
Mab21l1: Putative nucleotidyltransferase MAB21L1 (Mus musculus OX%3D10090)	ScYwTfa_10461	49161186
Dclk1: Serine/threonine-protein kinase DCLK1 (Rattus norvegicus OX%3D10116)	ScYwTfa_10461	49379355
DHRS12: Dehydrogenase/reductase SDR family member 12 (Bos taurus OX%3D9913)	ScYwTfa_10461	51883702
WDFY2: WD repeat and FYVE domain-containing protein 2 (Homo sapiens OX%3D9606)	ScYwTfa_10461	51920234
INTS6: Integrator complex subunit 6 (Homo sapiens OX%3D9606)	ScYwTfa_10461	52014134
SERPINE3: Serpin E3 (Homo sapiens OX%3D9606)	ScYwTfa_10461	52041818
fam124a: Protein FAM124A (Xenopus laevis OX%3D8355)	ScYwTfa_10461	52082438
rnaseh2b: Ribonuclease H2 subunit B (Xenopus tropicalis OX%3D8364)	ScYwTfa_10461	52194196
kcnrg: Putative potassium channel regulatory protein (Xenopus tropicalis OX%3D8364)	ScYwTfa_10461	52709685
TRIM13: E3 ubiquitin-protein ligase TRIM13 (Bos taurus OX%3D9913)	ScYwTfa_10461	52713951
SPRYD7: SPRY domain-containing protein 7 (Gallus gallus OX%3D9031)	ScYwTfa_10461	52727737
Kpna3: Importin subunit alpha-4 (Mus musculus OX%3D10090)	ScYwTfa_10461	52798238
Arl11: ADP-ribosylation factor-like protein 11 (Mus musculus OX%3D10090)	ScYwTfa_10461	52827732
RCBTB1: RCC1 and BTB domain-containing protein 1 (Homo sapiens OX%3D9606)	ScYwTfa_10461	52842317
SETDB2: Histone-lysine N-methyltransferase SETDB2 (Homo sapiens OX%3D9606)	ScYwTfa_10461	52891382
Cysltr2: Cysteinyl leukotriene receptor 2 (Mus musculus OX%3D10090)	ScYwTfa_10461	53207062
Rcbtb2: RCC1 and BTB domain-containing protein 2 (Rattus norvegicus OX%3D10116)	ScYwTfa_10461	53267902
TSC22D1: TSC22 domain family protein 1 (Gallus gallus OX%3D9031)	ScYwTfa_10461	54587737
TSC22D1: TSC22 domain family protein 1 (Gallus gallus OX%3D9031)	ScYwTfa_10461	54677014
LACC1: Purine nucleoside phosphorylase LACC1 (Homo sapiens OX%3D9606)	ScYwTfa_10461	54893271
CCDC122: Coiled-coil domain-containing protein 122 (Homo sapiens OX%3D9606)	ScYwTfa_10461	54902427
AKAP11: A-kinase anchor protein 11 (Homo sapiens OX%3D9606)	ScYwTfa_10461	55624569
DGKH: Diacylglycerol kinase eta (Homo sapiens OX%3D9606)	ScYwTfa_10461	55686258
RGCC: Regulator of cell cycle RGCC (Homo sapiens OX%3D9606)	ScYwTfa_10461	56083225
NAA16: N-alpha-acetyltransferase 16%2C NatA auxiliary subunit (Homo sapiens OX%3D9606)	ScYwTfa_10461	56106564
MTRF1: Peptide chain release factor 1%2C mitochondrial (Homo sapiens OX%3D9606)	ScYwTfa_10461	56174161
WBP4: WW domain-binding protein 4 (Gallus gallus OX%3D9031)	ScYwTfa_10461	56192992
ELF1: ETS-related transcription factor Elf-1 (Homo sapiens OX%3D9606)	ScYwTfa_10461	56261628
CNMD: Leukocyte cell-derived chemotaxin 1 (Gallus gallus OX%3D9031)	ScYwTfa_10461	56333855
PCDH8: Protocadherin-8 (Homo sapiens OX%3D9606)	ScYwTfa_10461	56367994
OLFM4: Olfactomedin-4 (Homo sapiens OX%3D9606)	ScYwTfa_10461	56467713
PCDH17: Protocadherin-17 (Homo sapiens OX%3D9606)	ScYwTfa_10461	58360295
DIAPH3: Protein diaphanous homolog 3 (Homo sapiens OX%3D9606)	ScYwTfa_10461	59334981
TDRD3: Tudor domain-containing protein 3 (Gallus gallus OX%3D9031)	ScYwTfa_10461	59503752
Pcdh20: Protocadherin-20 (Mus musculus OX%3D10090)	ScYwTfa_10461	59840470
PCDH9: Protocadherin-9 (Homo sapiens OX%3D9606)	ScYwTfa_10461	61657708
PCDH9: Protocadherin-9 (Homo sapiens OX%3D9606)	ScYwTfa_10461	62320002
KLHL1: Kelch-like protein 1 (Homo sapiens OX%3D9606)	ScYwTfa_10461	63315115
DIS3: Exosome complex exonuclease RRP44 (Homo sapiens OX%3D9606)	ScYwTfa_10461	64809004
PIBF1: Progesterone-induced-blocking factor 1 (Homo sapiens OX%3D9606)	ScYwTfa_10461	64827402
KLF5: Krueppel-like factor 5 (Homo sapiens OX%3D9606)	ScYwTfa_10461	64953278
KLF12: Krueppel-like factor 12 (Homo sapiens OX%3D9606)	ScYwTfa_10461	65251318
TBC1D4: TBC1 domain family member 4 (Homo sapiens OX%3D9606)	ScYwTfa_10461	65731025
TBC1D4: TBC1 domain family member 4 (Homo sapiens OX%3D9606)	ScYwTfa_10461	65745771
commd6: COMM domain-containing protein 6 (Xenopus tropicalis OX%3D8364)	ScYwTfa_10461	65840748
Uchl3: Ubiquitin carboxyl-terminal hydrolase isozyme L3 (Mus musculus OX%3D10090)	ScYwTfa_10461	65858667
LMO7: LIM domain only protein 7 (Homo sapiens OX%3D9606)	ScYwTfa_10461	65984677
Kctd12: BTB/POZ domain-containing protein KCTD12 (Mus musculus OX%3D10090)	ScYwTfa_10461	66302740
Acod1: Cis-aconitate decarboxylase (Mus musculus OX%3D10090)	ScYwTfa_10461	66331358
gatd3a: Glutamine amidotransferase-like class 1 domain-containing protein 3A%2C mitochondrial (Danio rerio OX%3D7955)	ScYwTfa_10461	66338113
CLN5: Ceroid-lipofuscinosis neuronal protein 5 (Ovis aries OX%3D9940)	ScYwTfa_10461	66349127
FBXL3: F-box/LRR-repeat protein 3 (Homo sapiens OX%3D9606)	ScYwTfa_10461	66358331
Mycbp2: E3 ubiquitin-protein ligase MYCBP2 (Mus musculus OX%3D10090)	ScYwTfa_10461	66382963
SLAIN1: SLAIN motif-containing protein 1 (Homo sapiens OX%3D9606)	ScYwTfa_10461	66738604
OBI1: ORC ubiquitin ligase 1 (Pongo abelii OX%3D9601)	ScYwTfa_10461	67201351
Rbm26: RNA-binding protein 26 (Mus musculus OX%3D10090)	ScYwTfa_10461	67527466
NDFIP2: NEDD4 family-interacting protein 2 (Homo sapiens OX%3D9606)	ScYwTfa_10461	67628634
SPRY2: Protein sprouty homolog 2 (Gallus gallus OX%3D9031)	ScYwTfa_10461	67972165
SLITRK1: SLIT and NTRK-like protein 1 (Homo sapiens OX%3D9606)	ScYwTfa_10461	69393663
SLITRK6: SLIT and NTRK-like protein 6 (Homo sapiens OX%3D9606)	ScYwTfa_10461	70355144
SLITRK5: SLIT and NTRK-like protein 5 (Homo sapiens OX%3D9606)	ScYwTfa_10461	71183973
Gpc5: Glypican-5 (Mus musculus OX%3D10090)	ScYwTfa_10461	72648359
DCT: L-dopachrome tautomerase (Gallus gallus OX%3D9031)	ScYwTfa_10461	73983038
TGDS: dTDP-D-glucose 4%2C6-dehydratase (Bos taurus OX%3D9913)	ScYwTfa_10461	74016920
GPR180: Integral membrane protein GPR180 (Homo sapiens OX%3D9606)	ScYwTfa_10461	74030036
SOX21: Transcription factor SOX-21 (Homo sapiens OX%3D9606)	ScYwTfa_10461	74077870
ABCC4: Multidrug resistance-associated protein 4 (Homo sapiens OX%3D9606)	ScYwTfa_10461	74309798
CLDN10: Claudin-10 (Bos taurus OX%3D9913)	ScYwTfa_10461	74441085
DZIP1: Zinc finger protein DZIP1 (Homo sapiens OX%3D9606)	ScYwTfa_10461	74471379
DNAJC3: DnaJ homolog subfamily C member 3 (Gallus gallus OX%3D9031)	ScYwTfa_10461	74499144
UGGT2: UDP-glucose:glycoprotein glucosyltransferase 2 (Homo sapiens OX%3D9606)	ScYwTfa_10461	74527610
HS6ST3: Heparan-sulfate 6-O-sulfotransferase 3 (Homo sapiens OX%3D9606)	ScYwTfa_10461	74890156
Oxgr1: 2-oxoglutarate receptor 1 (Rattus norvegicus OX%3D10116)	ScYwTfa_10461	74932292
Oxgr1: 2-oxoglutarate receptor 1 (Rattus norvegicus OX%3D10116)	ScYwTfa_10461	74952492
Mbnl2: Muscleblind-like protein 2 (Rattus norvegicus OX%3D10116)	ScYwTfa_10461	75088535
RAP2A: Ras-related protein Rap-2a (Homo sapiens OX%3D9606)	ScYwTfa_10461	75139340
RAP2A: Ras-related protein Rap-2a (Homo sapiens OX%3D9606)	ScYwTfa_10461	75166251
IPO5: Importin-5 (Homo sapiens OX%3D9606)	ScYwTfa_10461	75299630
PRDM1: PR domain zinc finger protein 1 (Homo sapiens OX%3D9606)	ScYwTfa_6340	42776936
ATG5: Autophagy protein 5 (Bos taurus OX%3D9913)	ScYwTfa_6340	42880328
Ca8: Carbonic anhydrase-related protein (Mus musculus OX%3D10090)	ScYwTfa_65	114542145
ATP6V0D2: V-type proton ATPase subunit d 2 (Gallus gallus OX%3D9031)	ScYwTfa_65	124835381
WWP1: NEDD4-like E3 ubiquitin-protein ligase WWP1 (Homo sapiens OX%3D9606)	ScYwTfa_65	124898557
RMDN1: Regulator of microtubule dynamics protein 1 (Homo sapiens OX%3D9606)	ScYwTfa_65	124938077
CPNE3: Copine-3 (Homo sapiens OX%3D9606)	ScYwTfa_65	124960759
MKX: Homeobox protein Mohawk (Homo sapiens OX%3D9606)	ScYwTfa_65	16322612
RAB18: Ras-related protein Rab-18 (Gallus gallus OX%3D9031)	ScYwTfa_65	16429609
pks15/1: Phenolphthiocerol synthesis polyketide synthase type I Pks15/1 (Mycobacterium marinum (strain ATCC BAA-535 / M) OX%3D216594)	ScYwTfa_65	16483453
Yme1l1: ATP-dependent zinc metalloprotease YME1L1 (Mus musculus OX%3D10090)	ScYwTfa_65	16553543
MASTL: Serine/threonine-protein kinase greatwall (Gallus gallus OX%3D9031)	ScYwTfa_65	16572889
ATP13A4: Probable cation-transporting ATPase 13A4 (Gallus gallus OX%3D9031)	ScYwTfa_7888	11598958
OPA1: Dynamin-like 120 kDa protein%2C mitochondrial (Gallus gallus OX%3D9031)	ScYwTfa_7888	11636487
OGDHL: 2-oxoglutarate dehydrogenase-like%2C mitochondrial (Homo sapiens OX%3D9606)	ScYwTfa_7975	26424338
PARG: Poly(ADP-ribose) glycohydrolase (Homo sapiens OX%3D9606)	ScYwTfa_7975	26532907
NCOA4: Nuclear receptor coactivator 4 (Homo sapiens OX%3D9606)	ScYwTfa_7975	26566449
GRIN2-like protein (Gallus gallus OX%3D9031)	ScYwTfa_7975	26586569
ADRA2C: Alpha-2C adrenergic receptor (Didelphis virginiana OX%3D9267)	ScYwTfa_8333	10142595
