# Supplementary material for: A supergene underlies linked variation in color and morphology in a Holarctic songbird
Source: Nat Commun. 2021 Nov 25;12:6833. doi: 10.1038/s41467-021-27173-z (PMC8616904; doi:10.1038/s41467-021-27173-z)
Supplement: Supplementary file 7 — Source Data [file 41467_2021_27173_MOESM7_ESM.xlsx]

## Sheet: Figure2e
Figure 2e
	Samples	PC1	PC2	PC3
	R104	-0.1174	-0.0566071	-0.00109944
	R105	-0.115307	-0.0452493	-0.0188109
	R106	-0.117627	-0.0601014	-4.80346e-06
	R107	-0.114526	-0.028315	-0.107171
	R108	-0.117441	-0.056577	-0.0161448
	R110	-0.117051	-0.0508222	-0.0321249
	R111	-0.11176	-0.0155738	-0.178364
	R112	-0.118206	-0.0657729	-0.0467929
	R113	-0.116062	-0.0654171	-0.0549424
	R114	-0.115718	-0.0587974	-0.0561495
	R115	-0.0935044	0.0434894	0.0930446
	R116	-0.0817314	0.0267128	0.16888
	R117b	0.156904	0.028384	0.104151
	R118	0.158278	0.0260363	0.0815201
	R119	0.154893	0.0389585	0.0936193
	R120	0.0376961	0.0397933	0.0980264
	R121	-0.104791	0.112638	-0.726699
	R122	-0.115656	-0.0479901	-0.000352872
	R124	-0.115533	-0.0299618	0.0106082
	R125	-0.116002	-0.0711289	0.0224405
	R13	-0.10824	0.0234363	-0.0454692
	R17	-0.0786163	0.936672	0.148564
	R1	-0.110742	-0.0214938	0.104281
	R25	-0.110744	-0.0270396	0.0810958
	R28	-0.110901	-0.0214805	0.0640292
	R29	-0.11477	-0.0334414	0.0121801
	R2	-0.108271	-0.0151263	0.081555
	R30	-0.109131	-0.0373925	0.0186927
	R31	-0.110599	-0.0316286	0.0965166
	R32	-0.112463	-0.0085316	0.0618377
	R36	0.0196478	-0.0299314	0.00131708
	R3	-0.10354	0.135839	-0.334408
	R41	-0.111347	-0.0219159	0.015076
	R42	-0.112608	-0.0287143	0.0567829
	R46	0.139759	-0.00464587	-0.0199485
	R47	0.139712	-0.0200234	-0.0400949
	R48	-0.112755	-0.0188376	0.0748986
	R49	0.139298	-0.0168827	-0.0201599
	R4	-0.108903	-0.00786724	0.047146
	R50	0.135428	0.00466069	-0.0313192
	R51	0.139832	-0.030056	0.00901751
	R52	0.121235	0.0787711	-0.176184
	R53	0.120362	0.0634746	-0.210945
	R56	0.137369	-0.00143078	0.00278942
	R57	0.0110224	-0.043377	0.0166413
	R58	0.0153473	-0.0617497	0.0624368
	R59	0.147185	0.00588969	-0.0160012
	R60	0.141035	0.0133326	-0.0063055
	R61	0.143436	-0.00203633	-0.0368903
	R65	0.0120731	-0.0493905	0.0847905
	R67	0.134166	-0.0441697	-0.00402108
	R68	0.13931	-0.0102192	-0.0291645
	R69	0.140568	-0.027943	0.00106754
	R6	-0.112388	-0.019234	0.0590327
	R70	0.137586	-0.00537297	-0.0176639
	R71	0.130004	-0.0234383	0.0089919
	R72	0.14257	-0.0176071	0.0220832
	R73	0.138767	0.0019685	-0.0225612
	R74	0.142624	-0.0327046	0.0154063
	R7	-0.111626	-0.00651372	-0.00598669
	R87	0.137666	-0.0102359	-0.0215043
	R88	-0.112201	-0.0368165	0.0770084
	R89	0.0122068	-0.0444131	-0.00393096
	R90	-0.111607	-0.049962	0.0509528
	R91	0.143551	-0.019475	0.00240475
	R92	0.139091	-0.0203626	-0.0142683
	R93	-0.108436	-0.0161951	0.0535594
	R94	0.130344	-0.00720184	-0.00964414
	R95	0.138045	-0.0229105	-0.0371399
	R96	0.013885	-0.0553084	0.0685638
	R98	0.153073	0.0179871	0.0986007
	R99	-0.0757631	0.0573473	0.172659

## Sheet: Figure 3a
Figure 3a
	Sample	Inversion Genotype	mdsPC1	PhenoPC1
	R28	1	0.111165	2.00362
	R29	1	0.129266	1.01139
	R30	1	0.15602	0.970411
	R31	1	0.172306	1.5172
	R32	1	0.136177	1.48549
	R47	3	-0.327861	-3.58886
	R48	1	-0.120522	-1.15634
	R45	NA	-0.0524819	0.448625
	R49	3	-0.213388	-2.52411
	R36	2	0.00931868	-0.167428

## Sheet: Figure 3b
Figure 3b
	Project ID	Latitude	Inversion Genotype
	R121	59.3167	AA
	R125	59.3167	AA
	R122	58.8814	AA
	R124	58.8814	AA
	R106	50.572	AA
	R107	50.572	AA
	R104	48.816	AA
	R105	49.57	AA
	R108	49.57	AA
	R110	55.1544	AA
	R111	55.1544	AA
	R112	55.1544	AA
	R113	55.1544	AA
	R114	55.1544	AA
	R89	60.5415	AB
	R93	58.5632	AA
	R88	63.0891	AA
	R41	43.1857	AA
	R1	42.5431	AA
	R2	42.3807	AA
	R13	42.9833	AA
	R4	42.6919	AA
	R6	42.4906	AA
	R28	42.5928	AA
	R29	42.5928	AA
	R30	42.5928	AA
	R31	42.5928	AA
	R32	42.5928	AA
	R36	42.5928	AB
	R17	42.3042	AA
	R42	42.1728	AA
	R3	43.3409	AA
	R25	43.7342	AA
	R7	43.9187	AA
	R91	70.83	BB
	R92	70.83	BB
	R90	56.3662	AA
	R87	52.8275	BB
	R115	64.806	AA
	R116	64.806	AA
	R95	53.8683	BB
	R94	58.5632	BB
	R69	71.2906	BB
	R70	71.2906	BB
	R68	71.325	BB
	R74	69.2506	BB
	R73	68.6275	BB
	R47	42.5928	BB
	R48	42.5928	AA
	R49	42.5928	BB
	R46	43.0367	BB
	R99	76.5582	AA
	R118	76.543	BB
	R119	76.9212	BB
	R120	76.543	AB
	R98	76.376	BB
	R117b	76.543	BB
	R67	68.985	BB
	R71	68.4583	BB
	R56	69.4	BB
	R57	69.4	AB
	R58	69.4	AB
	R59	69.4	BB
	R60	69.4	BB
	R61	69.4	BB
	R65	69.4	AB
	R96	52.8275	AB
	R72	64.422	BB
	R50	64.12	BB
	R51	64.12	BB
	R52	64.12	BB
	R53	68.93	BB

## Sheet: Figure S1a
Supplementary Figure 1a
	Samples	PC1	PC2	PC3
	R104	-0.140073	0.0177244	-0.194251
	R105	-0.131245	0.00938542	-0.170165
	R106	-0.139915	0.0117617	-0.174308
	R107	-0.139064	0.00557015	-0.182362
	R108	-0.140272	0.00678332	-0.204931
	R110	-0.0854197	-0.231169	-0.139138
	R111	-0.116775	0.0032164	-0.0691678
	R112	-0.144143	0.00688979	-0.21913
	R113	-0.146749	0.00915279	-0.245274
	R114	-0.142767	0.0133914	-0.21464
	R115	-0.0914496	0.0249772	0.0788047
	R116	-0.0811977	0.0256238	0.0662668
	R117b	0.194102	-0.152837	-0.161942
	R118	0.207427	-0.174333	-0.185065
	R119	0.187073	-0.14583	-0.16051
	R120	0.0521103	0.0457876	-0.143944
	R121	-0.102279	-0.00881697	-0.0789529
	R122	-0.13586	0.00668101	-0.173645
	R124	-0.136614	0.0111144	-0.162747
	R125	-0.142206	0.0127487	-0.222989
	R13	-0.0997644	-0.00571127	0.135276
	R17	-0.0475799	-0.120943	0.0473645
	R1	-0.0544592	-0.25931	0.127151
	R25	-0.0566626	-0.244506	0.138969
	R28	-0.106762	0.0165338	0.149448
	R29	-0.106649	0.0123736	0.112048
	R2	-0.101846	0.0151658	0.106343
	R30	-0.101609	0.0129312	0.0641224
	R31	-0.105529	0.0184125	0.0988504
	R32	-0.108895	0.016707	0.132296
	R36	0.00242102	0.0847511	0.0152908
	R3	-0.0562041	-0.189926	0.109732
	R41	-0.103332	0.0110231	0.136632
	R42	-0.107861	0.0110268	0.173304
	R46	0.114605	0.142655	0.070021
	R47	0.102666	0.140836	0.0139171
	R48	-0.107395	0.0160923	0.138532
	R49	0.110269	0.160266	0.0111224
	R4	-0.101876	0.00815261	0.160632
	R50	0.161101	-0.138442	0.0590189
	R51	0.113961	0.158157	0.0105667
	R52	0.136539	-0.135112	0.0518162
	R53	0.123777	-0.0903244	0.0068833
	R56	0.109666	0.147544	0.0259558
	R57	0.00430783	0.0590039	0.0732199
	R58	0.00347602	0.0872873	0.0584792
	R59	0.119582	0.164712	-0.0226344
	R60	0.174704	-0.121102	0.0335677
	R61	0.113593	0.147706	-0.0149428
	R65	0.00109205	0.0891338	0.0660611
	R67	0.165962	-0.141404	0.0412182
	R68	0.111246	0.148601	0.0409979
	R69	0.169735	-0.137786	0.032811
	R6	-0.102315	0.00514091	0.13244
	R70	0.105423	0.13628	0.0283988
	R71	0.163695	-0.14855	0.0468161
	R72	0.112725	0.160536	0.017194
	R73	0.171591	-0.139302	0.0305757
	R74	0.116408	0.159597	0.0202434
	R7	-0.0608447	-0.235461	0.175403
	R87	0.0953677	0.130254	-0.0253841
	R88	-0.106724	0.0160488	0.0837428
	R89	-0.00604998	0.0776012	0.0155537
	R90	-0.104558	0.0144296	0.0934454
	R91	0.109278	0.157477	-0.00768767
	R92	0.107024	0.158561	-0.0108338
	R93	-0.101786	0.0147546	0.082331
	R94	0.0984282	0.138317	-0.00873607
	R95	0.0992476	0.129981	-0.0126228
	R96	0.00117685	0.0779207	0.0364643
	R98	0.218083	-0.203119	-0.244141
	R99	-0.0131327	-0.232794	0.100818

## Sheet: Figure S1b
Supplementary Figure 1b
	Samples	PC1	PC2	PC3
	R104	-0.130922	0.03997	-0.165804
	R105	-0.121836	0.0156459	-0.128709
	R106	-0.137315	0.037946	-0.1779
	R107	-0.129441	0.0241787	-0.145469
	R108	-0.140804	0.0399234	-0.225288
	R110	-0.119882	-0.133913	-0.133203
	R111	-0.100986	0.010555	-0.040494
	R112	-0.145955	0.0403096	-0.283268
	R113	-0.14117	0.0457257	-0.25467
	R114	-0.142375	0.0408745	-0.247288
	R115	-0.0881954	0.000600759	0.0889741
	R116	-0.0821575	-0.00689747	0.0910728
	R117b	0.173531	-0.23361	-0.0952179
	R118	0.184869	-0.292471	-0.111991
	R119	0.161117	-0.208526	-0.0792149
	R120	0.059949	-0.149308	-0.0853094
	R121	-0.0472184	0.00240698	-0.0207435
	R122	-0.12625	0.0262624	-0.147518
	R124	-0.130112	0.0281414	-0.142102
	R125	-0.149312	0.0586152	-0.364602
	R13	-0.0924989	-0.00492639	0.0865175
	R17	-0.0263489	-0.0255492	0.0139415
	R1	-0.101751	-0.23159	0.151696
	R25	-0.106764	-0.248325	0.206544
	R28	-0.105709	0.0159566	0.131804
	R29	-0.0995662	0.00559983	0.0849118
	R2	-0.105014	0.00333999	0.10298
	R30	-0.0963388	0.00291584	0.0596631
	R31	-0.100118	0.0108872	0.0888892
	R32	-0.114974	0.0085035	0.164685
	R36	0.0117669	0.0574055	0.0368064
	R3	-0.0604176	-0.0607729	0.0434369
	R41	-0.104371	0.00648412	0.125554
	R42	-0.120436	0.00742609	0.252723
	R46	0.146768	0.153564	0.0169437
	R47	0.116504	0.100225	0.00788923
	R48	-0.110484	0.0106357	0.149198
	R49	0.132111	0.142252	0.00448603
	R4	-0.10491	0.00435973	0.137585
	R50	0.0957841	-0.0649103	0.02385
	R51	0.129618	0.134671	0.000331719
	R52	0.0627188	-0.0479081	0.0136117
	R53	0.0756872	-0.034743	0.00434663
	R56	0.129136	0.13729	0.00909208
	R57	0.00553143	0.047194	0.0599894
	R58	0.0138479	0.0770161	0.0663165
	R59	0.144106	0.134994	-0.0231016
	R60	0.162068	-0.073401	0.0144692
	R61	0.129963	0.108001	-0.0127513
	R65	0.00907892	0.0847042	0.0755192
	R67	0.156268	-0.127186	0.0245883
	R68	0.143763	0.157197	0.0104098
	R69	0.149703	-0.088088	0.0243769
	R6	-0.0999967	0.00430042	0.101918
	R70	0.129201	0.120797	0.00381531
	R71	0.144596	-0.103919	0.0324091
	R72	0.147367	0.194651	-0.00534562
	R73	0.149449	-0.0977583	0.0258015
	R74	0.138129	0.144145	0.00735198
	R7	-0.0928217	-0.146186	0.125413
	R87	0.123127	0.0946219	-0.0199611
	R88	-0.11294	0.00950374	0.115191
	R89	0.00269707	0.0507933	0.0322869
	R90	-0.106264	0.00538352	0.096145
	R91	0.134033	0.129731	-0.001644
	R92	0.133479	0.134042	-0.00360156
	R93	-0.105382	0.00628809	0.0981033
	R94	0.127343	0.134366	-0.00833442
	R95	0.121892	0.0960009	-0.0166076
	R96	0.011417	0.0652097	0.0449668
	R98	0.192653	-0.46788	-0.201517
	R99	-0.0482358	-0.163744	0.0850505

## Sheet: Figure S2
Supplementary Figure 2
	Samples	PC1	PC2	PC3
	R104	-0.140073	0.0177244	-0.194251
	R105	-0.131245	0.00938542	-0.170165
	R106	-0.139915	0.0117617	-0.174308
	R107	-0.139064	0.00557015	-0.182362
	R108	-0.140272	0.00678332	-0.204931
	R110	-0.0854197	-0.231169	-0.139138
	R111	-0.116775	0.0032164	-0.0691678
	R112	-0.144143	0.00688979	-0.21913
	R113	-0.146749	0.00915279	-0.245274
	R114	-0.142767	0.0133914	-0.21464
	R115	-0.0914496	0.0249772	0.0788047
	R116	-0.0811977	0.0256238	0.0662668
	R117b	0.194102	-0.152837	-0.161942
	R118	0.207427	-0.174333	-0.185065
	R119	0.187073	-0.14583	-0.16051
	R120	0.0521103	0.0457876	-0.143944
	R121	-0.102279	-0.00881697	-0.0789529
	R122	-0.13586	0.00668101	-0.173645
	R124	-0.136614	0.0111144	-0.162747
	R125	-0.142206	0.0127487	-0.222989
	R13	-0.0997644	-0.00571127	0.135276
	R17	-0.0475799	-0.120943	0.0473645
	R1	-0.0544592	-0.25931	0.127151
	R25	-0.0566626	-0.244506	0.138969
	R28	-0.106762	0.0165338	0.149448
	R29	-0.106649	0.0123736	0.112048
	R2	-0.101846	0.0151658	0.106343
	R30	-0.101609	0.0129312	0.0641224
	R31	-0.105529	0.0184125	0.0988504
	R32	-0.108895	0.016707	0.132296
	R36	0.00242102	0.0847511	0.0152908
	R3	-0.0562041	-0.189926	0.109732
	R41	-0.103332	0.0110231	0.136632
	R42	-0.107861	0.0110268	0.173304
	R46	0.114605	0.142655	0.070021
	R47	0.102666	0.140836	0.0139171
	R48	-0.107395	0.0160923	0.138532
	R49	0.110269	0.160266	0.0111224
	R4	-0.101876	0.00815261	0.160632
	R50	0.161101	-0.138442	0.0590189
	R51	0.113961	0.158157	0.0105667
	R52	0.136539	-0.135112	0.0518162
	R53	0.123777	-0.0903244	0.0068833
	R56	0.109666	0.147544	0.0259558
	R57	0.00430783	0.0590039	0.0732199
	R58	0.00347602	0.0872873	0.0584792
	R59	0.119582	0.164712	-0.0226344
	R60	0.174704	-0.121102	0.0335677
	R61	0.113593	0.147706	-0.0149428
	R65	0.00109205	0.0891338	0.0660611
	R67	0.165962	-0.141404	0.0412182
	R68	0.111246	0.148601	0.0409979
	R69	0.169735	-0.137786	0.032811
	R6	-0.102315	0.00514091	0.13244
	R70	0.105423	0.13628	0.0283988
	R71	0.163695	-0.14855	0.0468161
	R72	0.112725	0.160536	0.017194
	R73	0.171591	-0.139302	0.0305757
	R74	0.116408	0.159597	0.0202434
	R7	-0.0608447	-0.235461	0.175403
	R87	0.0953677	0.130254	-0.0253841
	R88	-0.106724	0.0160488	0.0837428
	R89	-0.00604998	0.0776012	0.0155537
	R90	-0.104558	0.0144296	0.0934454
	R91	0.109278	0.157477	-0.00768767
	R92	0.107024	0.158561	-0.0108338
	R93	-0.101786	0.0147546	0.082331
	R94	0.0984282	0.138317	-0.00873607
	R95	0.0992476	0.129981	-0.0126228
	R96	0.00117685	0.0779207	0.0364643
	R98	0.218083	-0.203119	-0.244141
	R99	-0.0131327	-0.232794	0.100818

## Sheet: Figure S5
Supplementary Figure 5
	Sample	Phenotype	BSLMM Predicted Phenotype
	R1	1	0.81608
	R2	1	0.98403
	R3	1	1.05861
	R4	1	0.554959
	R6	1	1.07643
	R7	1	1.0578
	R13	1	0.732899
	R17	1	0.960916
	R25	1	1.09479
	R28	1	0.907867
	R29	1	0.942091
	R30	1	1.07915
	R31	1	1.00482
	R32	1	1.07638
	R36	1	0.611509
	R41	1	1.0678
	R42	1	1.2121
	R46	0	0.0225255
	R47	0	0.376573
	R48	0	1.1547
	R49	0	-0.043721
	R50	0	-0.00972661
	R51	0	-0.208594
	R52	0	0.297813
	R53	0	0.0169957
	R56	0	0.49893
	R57	0	0.58376
	R58	0	0.577874
	R59	0	-0.00122381
	R60	0	0.0194368
	R61	0	0.553261
	R65	0	0.386107
	R67	0	0.274106
	R68	0	0.0572306
	R69	0	0.31054
	R70	0	0.268555
	R71	0	0.0527045
	R72	0	0.0399306
	R73	0	-0.00607292
	R74	0	0.00260264
	R87	1	0.425813
	R88	1	1.01641
	R89	1	0.491584
	R90	1	1.1031
	R91	1	0.31284
	R92	1	0.413858
	R93	1	0.681957
	R94	0	0.055072
	R95	0	0.0629032
	R96	0	0.45752
	R98	0	-0.0489019
	R99	0	1.03154
	R104	2	1.93999
	R105	2	1.82364
	R106	2	1.88304
	R107	2	1.15131
	R108	2	2.00723
	R110	2	2.03706
	R111	2	2.3814
	R112	2	1.98059
	R113	2	1.90554
	R114	2	1.93253
	R115	1	1.01311
	R116	1	0.720578
	R117b	0	-0.080848
	R118	0	0.00688366
	R119	0	0.360273
	R120	0	0.23487
	R121	2	1.78664
	R122	2	1.38271
	R124	2	1.9946
	R125	2	1.40839
